# Supplementary material for: Metabolic Phenotypes—The Game Changer in Quality of Life of Obese Patients?
Source: Healthcare (Basel). 2022 Mar 25;10(4):617. doi: 10.3390/healthcare10040617 (PMC9025564; doi:10.3390/healthcare10040617)
Supplement: Supplementary file 1 [file healthcare-10-00617-s001.zip]

Archive with 1 entries (1 files):
- healthcare-1637971 Supplimentary material.pdf
